# Supplementary material for: Easy Nitrite Analysis of Processed Meat with Colorimetric Polymer Sensors and a Smartphone App
Source: ACS Appl Mater Interfaces. 2022 Aug 3;14(32):37051–8. doi: 10.1021/acsami.2c09467 (PMC9389542; doi:10.1021/acsami.2c09467)
Supplement: Supplementary file 1 — am2c09467_si_001.xlsx [file am2c09467_si_001.xlsx]

## Sheet: PREPARED SAMPLES
REFERENCE METHOD							POLYSEN+APP METHOD
CALIBRATION CURVE 1 (REF METHOD)
[NO2] ppm	Abs 1-520nm	Abs 2-520nm	Mean	SD	EQ
0.25	0.107	0.105	0.106	0.00141421	0.456097	-0.0501796
0.5	0.196	0.198	0.197	0.00141421	0.995143
1	0.401	0.399	0.4	0.00141421
2.5	0.986	0.984	0.985	0.00141421
5	2.279	2.281	2.28	0.00141421
Prepared Samples (Manufacturing [NO2])
	Abs 1-520nm	Abs 2-520nm	Mean	SD	[NO2] ppm	SD	G1	G2	G3	Mean	SD	EQ			[NO2] ppm	SD
Calib. Sample 1 (1 ppm)	0.014	0.016	0.015	0.00141421	3.57268	0.0775171	185	186	186	185.667	0.57735	0.0323526	-12.4731	1203.47	2.90094	0.271519
Calib. Sample 2 (37.5 ppm)	0.145	0.141	0.143	0.00282843	10.5887	0.155034	172	174	175	173.667	1.52753	0.00891617	2.87094	228.909	13.1169	1.91185
Calib. Sample 3 (112.5 ppm)	0.771	0.779	0.775	0.00565685	45.2305	0.310069	156	158	161	158.333	2.51661	0.991725	5.39329	#N/A	39.761	5.56841
Calib. Sample 4 (150 ppm)	0.938	0.938	0.938	0	54.165	0	150	150	152	150.667	1.1547	119.851	2	#N/A	58.637	3.12071
Calib. Sample 5 (300 ppm)	1.93	1.933	1.9315	0.00212132	108.622	0.116276	134	136	136	135.333	1.1547	6972.35	58.1752	#N/A	108.014	4.31615
Test Sample 1 (300 ppm)	1.93	1.933	1.9315	0.00212132	108.622	0.116276	134	136	136	135.333	1.1547				108.014	4.31615
Test Sample 2 (37.5 ppm)	0.145	0.141	0.143	0.00282843	10.5887	0.155034	172	174	175	173.667	1.52753				13.1169	1.91185
Test Sample 3 (1 ppm)	0.014	0.016	0.015	0.00141421	3.57268	0.0775171	185	186	186	185.667	0.57735				2.90094	0.271519

## Sheet: Case Study A
REFERENCE METHOD							POLYSEN+APP METHOD
CALIBRATION CURVE 1 (REF METHOD)
[NO2] ppm	Abs 1-520nm	Abs 2-520nm	Mean	SD	EQ
0	0	0	0	0	0.307349	0.0031422
0.25	0.08	0.079	0.0795	0.000707107	0.999927
0.5	0.162	0.163	0.1625	0.000707107
1	0.311	0.314	0.3125	0.00212132
1.5	0.458	0.455	0.4565	0.00212132
2.5	0.777	0.775	0.776	0.00141421
5	1.54	1.538	1.539	0.00141421
CALIBRATION CURVE 2 (REF METHOD)
[NO2] ppm	Abs 1-520nm	Abs 2-520nm	Mean	SD	EQ
0	0	0	0	0	0.294853	0.017262
0.25	0.078	0.077	0.0775	0.000707107	0.997533
0.5	0.154	0.152	0.153	0.00141421
1	0.317	0.315	0.316	0.00141421
1.5	0.479	0.482	0.4805	0.00212132
2.5	0.799	0.801	0.8	0.00141421
5	1.462	1.465	1.4635	0.00212132
Commercial Samples Case Study B
	Abs 1-520nm	Abs 2-520nm	Mean	SD	[NO2] ppm	SD	G1	G2	G3	Mean	SD	EQ			[NO2] ppm	SD
A	0.02	0.028	0.024	0.00565685	0.571306	0.479634	163	163	164	163.333	0.57735	-0.0378295	10.679	-733.152	1.87146	0.976434
B	0.135	0.134	0.1345	0.000707107	9.94039	0.0599542	158	160	160	159.333	1.1547	0.0120618	3.68637	281.29	7.95546	1.55973
C	0.176	0.17	0.173	0.00424264	13.2047	0.359725	157	155	156	156	1	0.966967	1.47472	#N/A	12.1302	1.124
D	0.172	0.172	0.172	0	13.735	0	155	155	151	153.667	2.3094	58.5446	4	#N/A	14.4371	2.0711
E	0.206	0.211	0.2085	0.00353553	16.7039	0.287583	148	152	150	150	2	254.647	8.69925	#N/A	17.4354	1.34252
F	0.223	0.226	0.2245	0.00212132	17.5713	0.179863	150	142	155	149	6.55744				17.0838	3.63742
G	0.266	0.265	0.2655	0.000707107	21.0476	0.0599542	136	147	143	142	5.56776				19.6921	0.606486
Test	0.215	0.221	0.218	0.00424264	17.0202	0.359725	148	150	151	149.667	1.52753				17.6965	0.958111

## Sheet: Case Study B
REFERENCE METHOD							POLYSEN+APP METHOD
CALIBRATION CURVE 1 (REF METHOD)
[NO2] ppm	Abs 1-520nm	Abs 2-520nm	Mean	SD	EQ
0	0	0	0	0	0.307349	0.0031422
0.25	0.08	0.079	0.0795	0.000707107	0.999927
0.5	0.162	0.163	0.1625	0.000707107
1	0.311	0.314	0.3125	0.00212132
1.5	0.458	0.455	0.4565	0.00212132
2.5	0.777	0.775	0.776	0.00141421
5	1.54	1.538	1.539	0.00141421
CALIBRATION CURVE 2 (REF METHOD)
[NO2] ppm	Abs 1-520nm	Abs 2-520nm	Mean	SD	EQ
0	0	0	0	0	0.294853	0.017262
0.25	0.078	0.077	0.0775	0.000707107	0.997533
0.5	0.154	0.152	0.153	0.00141421
1	0.317	0.315	0.316	0.00141421
1.5	0.479	0.482	0.4805	0.00212132
2.5	0.799	0.801	0.8	0.00141421
5	1.462	1.465	1.4635	0.00212132
Commercial Samples Case Study B
	Abs 1-520nm	Abs 2-520nm	Mean	SD	[NO2] ppm	SD	H1	H2	H3	Mean	SD	EQ		[NO2] ppm	SD
I	0.041	0.043	0.042	0.00141421	3.16072	0.115033	0.105	0.106	0.106	0.105667	0.00057735	1466.31	-150.244	4.696	0.846575
J	0.044	0.045	0.0445	0.000707107	3.36407	0.0575165	0.105	0.105	0.106	0.105333	0.00057735	0.970132		4.20723	0.846575
K	0.087	0.09	0.0885	0.00212132	6.94306	0.17255	0.106	0.107	0.106	0.106333	0.00057735			5.67354	0.846575
L	0.192	0.193	0.1925	0.000707107	15.4025	0.0575165	0.114	0.111	0.11	0.111667	0.00208167			13.4939	3.05237
M	0.195	0.191	0.193	0.00282843	15.4432	0.230066	0.115	0.111111	0.117	0.11437	0.00299451			17.4583	4.39088
N	0.212	0.215	0.2135	0.00212132	17.1106	0.17255	0.111	0.114	0.114	0.113	0.00173205			15.4489	2.53972
O	0.227	0.226	0.2265	0.000707107	17.7409	0.0599542	0.116	0.114	0.112	0.114	0.002			16.9153	2.93262
P	0.255	0.251	0.253	0.00282843	19.9878	0.239817	0.117	0.118	0.116	0.117	0.001			21.3142	1.46631
Q	0.366	0.37	0.368	0.00282843	29.6778	0.230066	0.12	0.123	0.125	0.122667	0.00251661			29.6233	3.69013
TEST	0.068	0.069	0.0685	0.000707107	5.31625	0.0575165	0.107	0.106	0.108	0.107	0.001			6.65108	1.46631
